# Supplementary material for: Beech Leaf Disease Severity Affects Ectomycorrhizal Colonization and Fungal Taxa Composition
Source: J Fungi (Basel). 2023 Apr 21;9(4):497. doi: 10.3390/jof9040497 (PMC10146144; doi:10.3390/jof9040497)
Supplement: Supplementary file 1 [file jof-09-00497-s001.zip]

Archive with 1 entries (1 files):
- jof-2331936-supplementary.docx
